# Supplementary material for: Co-Detection of ADV, Influenza B, and HPIV: Independent Risk Factors for SMPP with Changes in NPIs
Source: Viruses. 2025 Sep 19;17(9):1266. doi: 10.3390/v17091266 (PMC12474053; doi:10.3390/v17091266)
Supplement: Supplementary file 1 [file viruses-17-01266-s001.zip]

Archive with 1 entries (1 files):
- viruses-3823028-supplementary.pdf
